# Supplementary material for: LAIR-1 overexpression inhibits epithelial–mesenchymal transition in osteosarcoma via GLUT1-related energy metabolism
Source: World J Surg Oncol. 2020 Jun 20;18:136. doi: 10.1186/s12957-020-01896-7 (PMC7345510; doi:10.1186/s12957-020-01896-7)
Supplement: Supplementary file 2 — Supplementary Table 1. The RNA-seq analysis details. [file 12957_2020_1896_MOESM2_ESM.xlsx]

## Sheet: up
Gene ID	Gene Symbol	Type	log2 (LAIR1OE/NC)	Qvalue (NC-vs-LAIR1OE)
340895	MALRD1	mRNA	1.68794	4e-05
80270	HSD3B7	mRNA	1.99573	0
84958	SYTL1	mRNA	3.11608	0
100885848	PTGES3L	mRNA	1.64397	1e-05
51673	TPPP3	mRNA	1.2234	0.00016
11244	ZHX1	mRNA	4.09116	0
254122	SNX32	mRNA	1.26474	2e-05
117154	DACH2	mRNA	1.72805	1e-05
101927834	LOC101927834	mRNA	1.96927	0
3821	KLRC1	mRNA	1.61977	0.00049
BGIG9606_60854	BGIG9606_60854	mRNA	3.01185	0
BGIG9606_67697	BGIG9606_67697	mRNA	1.75888	4e-05
BGIG9606_56221	BGIG9606_56221	mRNA	3.71061	0
BGIG9606_67779	BGIG9606_67779	mRNA	5.93262	0
94005	PIGS	mRNA	5.06368	0.00014
BGIG9606_67641	BGIG9606_67641	mRNA	4.95907	0.00026
BGIG9606_62876	BGIG9606_62876	mRNA	5.00433	0.0002
BGIG9606_56307	BGIG9606_56307	mRNA	1.74404	0.00064
BGIG9606_67895	BGIG9606_67895	mRNA	1.51192	0
BGIG9606_68572	BGIG9606_68572	mRNA	1.55166	0
BGIG9606_67806	BGIG9606_67806	mRNA	1.22044	0
BGIG9606_68577	BGIG9606_68577	mRNA	1.07771	3e-05
BGIG9606_67889	BGIG9606_67889	mRNA	6.58065	0
102724788	LOC102724788	mRNA	1.13081	0
BGIG9606_67922	BGIG9606_67922	mRNA	2.63747	0
BGIG9606_67844	BGIG9606_67844	mRNA	1.7764	0
BGIG9606_67708	BGIG9606_67708	mRNA	2.47214	0.0001
BGIG9606_68079	BGIG9606_68079	mRNA	1.37117	0
BGIG9606_67667	BGIG9606_67667	mRNA	7.43587	0
BGIG9606_68885	BGIG9606_68885	mRNA	12.1358	0
BGIG9606_67041	BGIG9606_67041	mRNA	5.67099	0
BGIG9606_67982	BGIG9606_67982	mRNA	5.1141	0.0001
BGIG9606_67633	BGIG9606_67633	mRNA	1.08481	0.00074
114769	CARD16	mRNA	1.4425	0.00074
BGIG9606_68617	BGIG9606_68617	mRNA	5.35117	2e-05
BGIG9606_68759	BGIG9606_68759	mRNA	9.0173	0
BGIG9606_68576	BGIG9606_68576	mRNA	1.15682	3e-05
BGIG9606_67892	BGIG9606_67892	mRNA	5.71956	0
BGIG9606_68102	BGIG9606_68102	mRNA	5.36581	2e-05
BGIG9606_55422	BGIG9606_55422	mRNA	12.3699	0
BGIG9606_41128	BGIG9606_41128	mRNA	7.13928	0
BGIG9606_54091	BGIG9606_54091	mRNA	5.23379	0
BGIG9606_37466	BGIG9606_37466	mRNA	5.36164	2e-05
105371608	LOC105371608	mRNA	5.57466	0
BGIG9606_55031	BGIG9606_55031	mRNA	1.34795	0
251	ALPG	mRNA	1.75518	0.00015
1003	CDH5	mRNA	1.01168	0
BGIG9606_49017	BGIG9606_49017	mRNA	2.21068	0
8718	TNFRSF25	mRNA	4.95999	0.00026
BGIG9606_54096	BGIG9606_54096	mRNA	2.12616	2e-05
2312	FLG	mRNA	2.83004	0
BGIG9606_46761	BGIG9606_46761	mRNA	5.9728	0
BGIG9606_45518	BGIG9606_45518	mRNA	2.78028	0
BGIG9606_51778	BGIG9606_51778	mRNA	4.36213	0.00018
BGIG9606_51039	BGIG9606_51039	mRNA	1.04366	0
BGIG9606_53929	BGIG9606_53929	mRNA	3.08817	0.00022
BGIG9606_52758	BGIG9606_52758	mRNA	2.00198	2e-05
BGIG9606_55032	BGIG9606_55032	mRNA	3.46936	5e-05
BGIG9606_55268	BGIG9606_55268	mRNA	1.15106	0
BGIG9606_51466	BGIG9606_51466	mRNA	1.22848	0.00014
925	CD8A	mRNA	2.92768	0
BGIG9606_54725	BGIG9606_54725	mRNA	1.1798	0
BGIG9606_51972	BGIG9606_51972	mRNA	2.23787	0.00026
BGIG9606_54600	BGIG9606_54600	mRNA	1.02504	4e-05
BGIG9606_54942	BGIG9606_54942	mRNA	6.67827	0
BGIG9606_55088	BGIG9606_55088	mRNA	1.08762	0
BGIG9606_54918	BGIG9606_54918	mRNA	3.72579	0.00019
157638	FAM84B	mRNA	1.29457	0
BGIG9606_37916	BGIG9606_37916	mRNA	1.12696	1e-05
BGIG9606_47465	BGIG9606_47465	mRNA	1.78188	1e-05
105379028	LOC105379028	mRNA	1.00947	0
BGIG9606_51169	BGIG9606_51169	mRNA	14.4156	0
105373440	LOC105373440	mRNA	7.90461	0
BGIG9606_48747	BGIG9606_48747	mRNA	1.89883	0.00012
100505942	LOC100505942	mRNA	1.64709	0
165140	OXER1	mRNA	1.17459	0.00044
105379393	LOC105379393	mRNA	1.70656	0
100873932	DPYD-AS1	mRNA	3.04137	0
102723338	LOC102723338	mRNA	5.23717	0
100128242	LOC100128242	mRNA	3.09737	0
105369323	LOC105369323	mRNA	3.54255	8e-05
107983993	UPK3BL2	mRNA	1.72205	1e-05
100873924	HLX-AS1	mRNA	1.70832	0
100750246	HIF1A-AS1	mRNA	1.35568	0.00013
105378976	LOC105378976	mRNA	1.37332	0
64922	LRRC19	mRNA	1.76025	0.00037
107985544	LOC107985544	mRNA	9.18853	0
112268452	112268452	mRNA	4.20409	0
105379257	LOC105379257	mRNA	1.85596	0.00065
84634	KISS1R	mRNA	1.57398	0
102724699	LINC02043	mRNA	1.00299	0.00053
503542	SPRN	mRNA	2.52865	5e-05
100528030	POC1B-GALNT4	mRNA	4.77596	0
100528018	ARL2-SNX15	mRNA	1.67866	0
102724624	LOC102724624	mRNA	2.36186	0.00067
6289	SAA2	mRNA	1.09662	0
84734	FAM167B	mRNA	1.71083	0
8705	B3GALT4	mRNA	2.87063	0.00021
4878	NPPA	mRNA	1.19328	0.00031
1375	CPT1B	mRNA	2.41864	0
105371942	LOC105371942	mRNA	1.37734	0
645202	LOC645202	mRNA	1.13491	0
101928909	LOC101928909	mRNA	1.15577	0
100505795	LOC100505795	mRNA	5.16042	7e-05
100506319	LINC01988	mRNA	2.81024	0
105369848	LINC02407	mRNA	1.14041	0
101929599	LOC101929599	mRNA	4.87092	0.00044
105375936	LOC105375936	mRNA	1.87988	5e-05
23559	WBP1	mRNA	1.04077	0
720	C4A	mRNA	7.03605	0
102724438	LOC102724438	mRNA	1.99873	0.0007
440300	LOC440300	mRNA	1.82826	0
151230	KLHL23	mRNA	1.66195	0
107985156	LOC107985156	mRNA	5.23066	4e-05
653268	AGAP7P	mRNA	1.00564	0.0001
105369722	LOC105369722	mRNA	1.97683	3e-05
284040	CDRT4	mRNA	1.99053	0
54741	LEPROT	mRNA	1.86186	0
101927601	GOLGA6L19	mRNA	2.81778	0
202374	STK32A	mRNA	2.41842	0
192668	CYS1	mRNA	3.29641	0
3623	INHA	mRNA	1.63209	0.00067
105375809	LOC105375809	mRNA	3.31542	0
93129	ORAI3	mRNA	1.97441	0
111082989	CXXC5-AS1	mRNA	5.47401	1e-05
286676	ILDR1	mRNA	1.23291	0
6356	CCL11	mRNA	1.90346	0
107984546	LOC107984546	mRNA	1.5536	0
107987373	LOC107987373	mRNA	5.34696	2e-05
100507065	LOC100507065	mRNA	1.36203	0
8771	TNFRSF6B	mRNA	2.7614	0
105373689	LOC105373689	mRNA	6.18343	0
105372726	LOC105372726	mRNA	6.82675	0
100130264	LOC100130264	mRNA	2.84241	0
50624	CUZD1	mRNA	4.61805	0
317703	VN1R4	mRNA	1.49784	4e-05
90167	FRMD7	mRNA	9.0372	0
105373605	LOC105373605	mRNA	1.20019	0
2040	STOM	mRNA	2.4815	0
8991	SELENBP1	mRNA	2.89523	0
2170	FABP3	mRNA	1.36738	0
56109	PCDHGA6	mRNA	1.26151	7e-05
102724994	LOC102724994	mRNA	1.13469	4e-05
1634	DCN	mRNA	1.84144	5e-05
267004	PGBD3	mRNA	1.52	0
152940	C4orf45	mRNA	2.92705	0
8620	NPFF	mRNA	2.17345	6e-05
401447	USP17L1	mRNA	3.89707	0.00084
101928059	LOC101928059	mRNA	1.44531	0
201516	ZSCAN4	mRNA	1.25595	4e-05
89837	ULK4P3	mRNA	7.00744	0
54841	BIVM	mRNA	1.28906	0
101927418	LOC101927418	mRNA	5.5884	0
104355140	LINC00375	mRNA	2.91942	0.00046
7108	TM7SF2	mRNA	1.1427	0
27141	CIDEB	mRNA	1.35957	0
105375639	LOC105375639	mRNA	3.86465	0.00088
100287225	LINC01630	mRNA	1.32903	0.00079
1485	CTAG1B	mRNA	6.13948	0
158471	PRUNE2	mRNA	1.00736	0
3696	ITGB8	mRNA	1.70862	0
100134938	UPK3BL1	mRNA	1.06936	0
946	SIGLEC6	mRNA	2.66392	0.00062
64852	TUT1	mRNA	7.06944	0
105375726	MAL2-AS1	mRNA	2.59631	0
101927385	LOC101927385	mRNA	1.01552	0.00038
107985923	LOC107985923	mRNA	6.73576	0
93654	ST7-AS2	mRNA	1.08279	0
102723360	LOC102723360	mRNA	4.44673	0
107987477	LOC107987477	mRNA	3.08841	0.00046
101929802	LOC101929802	mRNA	3.92496	1e-05
7139	TNNT2	mRNA	1.62601	0
3903	LAIR1	mRNA	4.14515	0

## Sheet: down
Gene ID	Gene Symbol	Type	log2 (LAIR1OE/NC)	Qvalue (NC-vs-LAIR1OE)
494470	RNF165	mRNA	-1.18803	0.0001
51129	ANGPTL4	mRNA	-5.58111	0
79656	BEND5	mRNA	-2.63439	0.00056
124056	NOXO1	mRNA	-1.50708	2e-05
728194	RSPH10B2	mRNA	-1.12582	0
4261	CIITA	mRNA	-1.19843	0.00016
11309	SLCO2B1	mRNA	-1.75467	0
8790	FPGT	mRNA	-1.52885	0
56833	SLAMF8	mRNA	-4.83237	0.00058
7288	TULP2	mRNA	-1.93364	2e-05
6915	TBXA2R	mRNA	-1.04383	3e-05
BGIG9606_68473	BGIG9606_68473	mRNA	-2.14531	0.00043
BGIG9606_66937	BGIG9606_66937	mRNA	-2.24013	0
BGIG9606_68513	BGIG9606_68513	mRNA	-2.24446	0
BGIG9606_68654	BGIG9606_68654	mRNA	-7.91801	0
BGIG9606_68383	BGIG9606_68383	mRNA	-6.49523	0
BGIG9606_62617	BGIG9606_62617	mRNA	-5.92918	0
BGIG9606_67710	BGIG9606_67710	mRNA	-5.66347	0
BGIG9606_68770	BGIG9606_68770	mRNA	-1.32203	0.00035
BGIG9606_66598	BGIG9606_66598	mRNA	-3.12358	3e-05
BGIG9606_68025	BGIG9606_68025	mRNA	-4.96783	0.00027
BGIG9606_62595	BGIG9606_62595	mRNA	-2.17694	1e-05
BGIG9606_64901	BGIG9606_64901	mRNA	-2.00562	0
BGIG9606_56203	BGIG9606_56203	mRNA	-2.10724	1e-05
BGIG9606_67955	BGIG9606_67955	mRNA	-1.1764	0.00013
BGIG9606_68457	BGIG9606_68457	mRNA	-1.23234	0
BGIG9606_68269	BGIG9606_68269	mRNA	-5.07448	0.00014
BGIG9606_68163	BGIG9606_68163	mRNA	-5.74389	0
BGIG9606_68066	BGIG9606_68066	mRNA	-2.28419	0
BGIG9606_63404	BGIG9606_63404	mRNA	-4.87961	0.00045
9679	FAM53B	mRNA	-1.44347	1e-05
BGIG9606_57596	BGIG9606_57596	mRNA	-1.28661	0.0007
BGIG9606_67911	BGIG9606_67911	mRNA	-1.13644	0
BGIG9606_68555	BGIG9606_68555	mRNA	-3.27499	0.00035
BGIG9606_67534	BGIG9606_67534	mRNA	-1.22729	0
BGIG9606_68386	BGIG9606_68386	mRNA	-1.23061	0
BGIG9606_68856	BGIG9606_68856	mRNA	-5.38705	1e-05
BGIG9606_68268	BGIG9606_68268	mRNA	-1.16666	0
151651	EFHB	mRNA	-2.02	0
BGIG9606_55053	BGIG9606_55053	mRNA	-1.92736	5e-05
BGIG9606_53734	BGIG9606_53734	mRNA	-1.50771	0.00079
BGIG9606_54777	BGIG9606_54777	mRNA	-1.20061	0.00037
BGIG9606_54313	BGIG9606_54313	mRNA	-1.11051	0
730112	FAM166B	mRNA	-1.42836	0
BGIG9606_50282	BGIG9606_50282	mRNA	-1.63942	0.00065
10397	NDRG1	mRNA	-1.17329	0
BGIG9606_50699	BGIG9606_50699	mRNA	-5.63094	0
BGIG9606_43799	BGIG9606_43799	mRNA	-1.47008	0.00012
BGIG9606_55084	BGIG9606_55084	mRNA	-6.51096	0
BGIG9606_54007	BGIG9606_54007	mRNA	-5.71425	0
BGIG9606_37619	BGIG9606_37619	mRNA	-4.95475	0.00029
BGIG9606_42757	BGIG9606_42757	mRNA	-2.24561	1e-05
BGIG9606_39480	BGIG9606_39480	mRNA	-2.14307	0
BGIG9606_49039	BGIG9606_49039	mRNA	-3.3129	0
BGIG9606_53438	BGIG9606_53438	mRNA	-1.15798	1e-05
BGIG9606_54917	BGIG9606_54917	mRNA	-2.37318	2e-05
BGIG9606_45072	BGIG9606_45072	mRNA	-11.2758	0
BGIG9606_48738	BGIG9606_48738	mRNA	-5.60486	0
BGIG9606_50401	BGIG9606_50401	mRNA	-3.34606	0.00055
BGIG9606_51654	BGIG9606_51654	mRNA	-1.59604	0.00041
BGIG9606_54367	BGIG9606_54367	mRNA	-1.11571	0.00032
BGIG9606_51429	BGIG9606_51429	mRNA	-2.35969	4e-05
158401	C9orf84	mRNA	-3.95767	0
129684	CNTNAP5	mRNA	-1.12118	0.00044
BGIG9606_45211	BGIG9606_45211	mRNA	-1.25197	0
BGIG9606_55212	BGIG9606_55212	mRNA	-1.2341	0
BGIG9606_50544	BGIG9606_50544	mRNA	-1.14633	0
BGIG9606_55351	BGIG9606_55351	mRNA	-1.48609	0
285966	TCAF2	mRNA	-1.41409	0
101928422	LOC101928422	mRNA	-2.41172	0
BGIG9606_55465	BGIG9606_55465	mRNA	-6.76465	0
BGIG9606_42996	BGIG9606_42996	mRNA	-5.96364	0
100288615	WHAMMP1	mRNA	-1.1155	0
100133220	GOLGA6L3	mRNA	-5.60606	0
5166	PDK4	mRNA	-1.57342	4e-05
10038	PARP2	mRNA	-4.0555	0
100288842	B3GNT10	mRNA	-2.88598	0
8862	APLN	mRNA	-1.02667	0
6781	STC1	mRNA	-1.50252	0
268	AMH	mRNA	-4.94439	0.00031
255725	OR52B2	mRNA	-4.95381	0.00029
100526737	RBM14-RBM4	mRNA	-1.07031	0.00024
26024	PTCD1	mRNA	-1.07347	0
3043	HBB	mRNA	-6.18263	0
100170229	SRRM5	mRNA	-2.95839	0.0001
3013	HIST1H2AD	mRNA	-4.93812	0.00037
474383	F8A2	mRNA	-5.0208	0.00019
1506	CTRL	mRNA	-5.1044	0.00011
9241	NOG	mRNA	-2.66262	0
283248	RCOR2	mRNA	-1.1095	0
105376684	LOC105376684	mRNA	-3.45204	0
4741	NEFM	mRNA	-2.83215	0
5261	PHKG2	mRNA	-1.05732	0.0009
55432	YOD1	mRNA	-1.58984	0
5457	POU4F1	mRNA	-1.23674	1e-05
83547	RILP	mRNA	-1.4288	1e-05
109504726	ERV3-1-ZNF117	mRNA	-3.52024	0
6550	SLC9A3	mRNA	-1.27899	0
611	OPN1SW	mRNA	-5.79144	0
56901	NDUFA4L2	mRNA	-3.12072	0
151531	UPP2	mRNA	-1.62748	0.00068
100133005	RASA4DP	mRNA	-1.99902	0
222659	PXT1	mRNA	-1.39707	0
100507050	TPBGL	mRNA	-1.20535	0.00062
728047	GOLGA8O	mRNA	-1.08381	0
105370579	LOC105370579	mRNA	-1.40293	0.00041
729262	NUTM2B	mRNA	-1.89402	0.00017
110384692	LOC110384692	mRNA	-1.11318	2e-05
10858	CYP46A1	mRNA	-2.3678	0
100861412	FSBP	mRNA	-5.09847	0.00012
80307	FER1L4	mRNA	-1.02131	0
732265	LOC732265	mRNA	-1.56152	7e-05
22917	ZP1	mRNA	-1.34831	0.00068
107985381	LOC107985381	mRNA	-1.63052	0
29106	SCG3	mRNA	-1.36945	2e-05
167359	NIM1K	mRNA	-1.9139	0
102723534	LOC102723534	mRNA	-1.26151	0
348801	LNP1	mRNA	-1.14574	1e-05
10252	SPRY1	mRNA	-1.26147	0
100191040	C2CD4D	mRNA	-3.02111	0.00018
345895	RSPH4A	mRNA	-1.31417	2e-05
389336	C5orf46	mRNA	-1.26165	0
2258	FGF13	mRNA	-2.15955	0.00013
79365	BHLHE41	mRNA	-1.02126	0
10225	CD96	mRNA	-2.16865	0.0006
645455	CEP170P1	mRNA	-1.34748	2e-05
10202	DHRS2	mRNA	-1.58099	0
219537	SMTNL1	mRNA	-5.65601	0
65263	PYCR3	mRNA	-1.70225	0.00099
23678	SGK3	mRNA	-2.08067	0
54414	SIAE	mRNA	-2.60221	0
342979	PALM3	mRNA	-1.59081	0
495	ATP4A	mRNA	-6.70563	0
771	CA12	mRNA	-1.44027	0
10570	DPYSL4	mRNA	-1.01064	0
5739	PTGIR	mRNA	-1.37731	0
4620	MYH2	mRNA	-1.355	0.00024
64805	P2RY12	mRNA	-2.52037	0
5210	PFKFB4	mRNA	-1.16498	0
285141	ERICH2	mRNA	-1.14747	0
7479	WNT8B	mRNA	-8.65302	0
101927789	LOC101927789	mRNA	-1.18409	0.00033
222663	SCUBE3	mRNA	-1.25152	0
254228	CALHM5	mRNA	-3.37219	1e-05
100526760	ABHD14A-ACY1	mRNA	-1.24962	0
11069	RAPGEF4	mRNA	-1.47247	0
57507	ZNF608	mRNA	-1.13223	6e-05
29923	HILPDA	mRNA	-1.01879	0
3429	IFI27	mRNA	-1.00689	0
653720	GOLGA8M	mRNA	-1.01683	0
6991	TCTE3	mRNA	-1.27638	0
8497	PPFIA4	mRNA	-1.44381	0
3748	KCNC3	mRNA	-1.13416	0
107080644	CNPY3-GNMT	mRNA	-5.50968	1e-05
